# Supplementary material for: Whole-Genome Sequencing and Fine Map Analysis of Pholiota nameko
Source: J Fungi (Basel). 2025 Feb 3;11(2):112. doi: 10.3390/jof11020112 (PMC11856836; doi:10.3390/jof11020112)
Supplement: Supplementary file 1 [file jof-11-00112-s001.zip]

Archive with 1 entries (1 files):
- jof-3437957-supplementary.pdf
